# Supplementary material for: Iron dysregulation and inflammatory stress erythropoiesis associates with long-term outcome of COVID-19
Source: Nat Immunol. 2024 Mar 1;25(3):471–82. doi: 10.1038/s41590-024-01754-8 (PMC10907301; doi:10.1038/s41590-024-01754-8)
Supplement: Supplementary file 4 — Supplementary Tables 2–4. [file 41590_2024_1754_MOESM4_ESM.xlsx]

## Sheet: TableS2_IRE_HQ
Supplementary Table 2 : IRE_HQ [Genes with high quality iron response elements (IRE) in their 3' or 5' UTR]
Genes captured in whole blood RNASeq only, for full gene-set see:
Hin, N. et al. (2021). Iron Responsive Element-Mediated Responses to Iron Dyshomeostasis in Alzheimer's Disease. Journal of Alzheimer's disease : JAD 84, 1597-1630. 10.3233/jad-210200.
GeneID	hgnc_symbol	IRE
ENSG00000131269	ABCB7	3'UTR
ENSG00000075089	ACTR6	3'UTR
ENSG00000197381	ADARB1	3'UTR
ENSG00000174233	ADCY6	3'UTR
ENSG00000182551	ADI1	5'UTR
ENSG00000239900	ADSL	3'UTR
ENSG00000170776	AKAP13	3'UTR
ENSG00000158578	ALAS2	5'UTR
ENSG00000112294	ALDH5A1	3'UTR
ENSG00000086848	ALG9	3'UTR
ENSG00000166295	ANAPC16	3'UTR
ENSG00000139645	ANKRD52	3'UTR
ENSG00000177119	ANO6	3'UTR
ENSG00000166747	AP1G1	5'UTR
ENSG00000072958	AP1M1	3'UTR
ENSG00000165801	ARHGEF40	3'UTR
ENSG00000054267	ARID4B	3'UTR
ENSG00000166233	ARIH1	3'UTR
ENSG00000177479	ARIH2	5'UTR
ENSG00000130429	ARPC1B	5'UTR
ENSG00000198363	ASPH	3'UTR
ENSG00000058668	ATP2B4	5'UTR
ENSG00000152234	ATP5F1A	3'UTR
ENSG00000165240	ATP7A	3'UTR
ENSG00000175756	AURKAIP1	5'UTR
ENSG00000158321	AUTS2	5'UTR
ENSG00000119866	BCL11A	3'UTR
ENSG00000165626	BEND7	3'UTR
ENSG00000107779	BMPR1A	3'UTR
ENSG00000169594	BNC1	5'UTR
ENSG00000185658	BRWD1	3'UTR
ENSG00000064726	BTBD1	3'UTR
ENSG00000132640	BTBD3	3'UTR
ENSG00000110665	C11orf21	3'UTR
ENSG00000197982	C1orf122	3'UTR
ENSG00000168887	C2orf68	3'UTR
ENSG00000205208	C4orf46	3'UTR
ENSG00000165084	C8orf34	3'UTR
ENSG00000182389	CACNB4	3'UTR
ENSG00000148660	CAMK2G	3'UTR
ENSG00000130559	CAMSAP1	3'UTR
ENSG00000138794	CASP6	5'UTR
ENSG00000064012	CASP8	3'UTR
ENSG00000132906	CASP9	3'UTR
ENSG00000216937	CCDC7	3'UTR
ENSG00000079335	CDC14A	3'UTR
ENSG00000081138	CDH7	5'UTR
ENSG00000248333	CDK11B	3'UTR
ENSG00000008086	CDKL5	3'UTR
ENSG00000186567	CEACAM19	5'UTR
ENSG00000124469	CEACAM8	3'UTR
ENSG00000166037	CEP57	3'UTR
ENSG00000154227	CERS3	3'UTR
ENSG00000172292	CERS6	3'UTR
ENSG00000243710	CFAP57	3'UTR
ENSG00000170791	CHCHD7	3'UTR
ENSG00000072609	CHFR	3'UTR
ENSG00000134121	CHL1	5'UTR
ENSG00000101421	CHMP4B	3'UTR
ENSG00000184293	CLECL1	3'UTR
ENSG00000182372	CLN8	3'UTR
ENSG00000158258	CLSTN2	3'UTR
ENSG00000187118	CMC1	3'UTR
ENSG00000204262	COL5A2	3'UTR
ENSG00000140365	COMMD4	3'UTR
ENSG00000149600	COMMD7	5'UTR
ENSG00000163050	COQ8A	5'UTR
ENSG00000170275	CRTAP	3'UTR
ENSG00000151292	CSNK1G3	3'UTR
ENSG00000178585	CTNNBIP1	3'UTR
ENSG00000172543	CTSW	3'UTR
ENSG00000172115	CYCS	3'UTR
ENSG00000152457	DCLRE1C	3'UTR
ENSG00000178105	DDX10	3'UTR
ENSG00000205593	DENND6B	3'UTR
ENSG00000023697	DERA	3'UTR
ENSG00000169598	DFFB	3'UTR
ENSG00000133943	DGLUCY	5'UTR
ENSG00000162490	DRAXIN	3'UTR
ENSG00000125821	DTD1	5'UTR
ENSG00000004975	DVL2	3'UTR
ENSG00000134109	EDEM1	3'UTR
ENSG00000156508	EEF1A1	5'UTR
ENSG00000203666	EFCAB2	3'UTR
ENSG00000129521	EGLN3	3'UTR
ENSG00000148730	EIF4EBP2	3'UTR
ENSG00000164181	ELOVL7	3'UTR
ENSG00000070061	ELP1	3'UTR
ENSG00000109911	ELP4	3'UTR
ENSG00000132464	ENAM	3'UTR
ENSG00000171617	ENC1	5'UTR
ENSG00000116016	EPAS1	5'UTR
ENSG00000131037	EPS8L1	3'UTR
ENSG00000170074	FAM153A	3'UTR
ENSG00000188732	FAM221A	3'UTR
ENSG00000154783	FGD5	5'UTR
ENSG00000185070	FLRT2	3'UTR
ENSG00000125740	FOSB	5'UTR
ENSG00000164916	FOXK1	3'UTR
ENSG00000137166	FOXP4	3'UTR
ENSG00000167996	FTH1	5'UTR
ENSG00000087086	FTL	5'UTR
ENSG00000137731	FXYD2	3'UTR
ENSG00000137726	FXYD6	3'UTR
ENSG00000257594	GALNT4	3'UTR
ENSG00000175857	GAPT	5'UTR
ENSG00000164125	GASK1B	3'UTR
ENSG00000174500	GCSAM	5'UTR
ENSG00000152147	GEMIN6	3'UTR
ENSG00000112964	GHR	3'UTR
ENSG00000170266	GLB1	3'UTR
ENSG00000090581	GNPTG	3'UTR
ENSG00000158669	GPAT4	3'UTR
ENSG00000105220	GPI	3'UTR
ENSG00000164849	GPR146	3'UTR
ENSG00000112218	GPR63	3'UTR
ENSG00000158301	GPRASP2	5'UTR
ENSG00000023171	GRAMD1B	5'UTR
ENSG00000270882	H4C14	3'UTR
ENSG00000270276	H4C15	3'UTR
ENSG00000068097	HEATR6	5'UTR
ENSG00000213614	HEXA	5'UTR
ENSG00000166135	HIF1AN	3'UTR
ENSG00000122566	HNRNPA2B1	3'UTR
ENSG00000142166	IFNAR1	3'UTR
ENSG00000100360	IFT27	5'UTR
ENSG00000140443	IGF1R	3'UTR
ENSG00000161405	IKZF3	3'UTR
ENSG00000168918	INPP5D	3'UTR
ENSG00000164066	INTU	3'UTR
ENSG00000043143	JADE2	3'UTR
ENSG00000096968	JAK2	5'UTR
ENSG00000100221	JOSD1	5'UTR
ENSG00000177301	KCNA2	5'UTR
ENSG00000157542	KCNJ6	3'UTR
ENSG00000075043	KCNQ2	3'UTR
ENSG00000180901	KCTD2	3'UTR
ENSG00000167977	KCTD5	3'UTR
ENSG00000137171	KLC4	3'UTR
ENSG00000118263	KLF7	3'UTR
ENSG00000184445	KNTC1	5'UTR
ENSG00000058085	LAMC2	3'UTR
ENSG00000147036	LANCL3	3'UTR
ENSG00000157978	LDLRAP1	3'UTR
ENSG00000116678	LEPR	3'UTR
ENSG00000100079	LGALS2	5'UTR
ENSG00000163898	LIPH	3'UTR
ENSG00000170500	LONRF2	3'UTR
ENSG00000185565	LSAMP	3'UTR
ENSG00000185022	MAFF	5'UTR
ENSG00000140941	MAP1LC3B	5'UTR
ENSG00000091436	MAP3K20	3'UTR
ENSG00000135341	MAP3K7	5'UTR
ENSG00000145495	MARCHF6	3'UTR
ENSG00000076770	MBNL3	3'UTR
ENSG00000126217	MCF2L	3'UTR
ENSG00000155868	MED7	5'UTR
ENSG00000111142	METAP2	3'UTR
ENSG00000151690	MFSD6	5'UTR
ENSG00000128923	MINDY2	3'UTR
ENSG00000178053	MLF1	3'UTR
ENSG00000075643	MOCOS	3'UTR
ENSG00000164172	MOCS2	3'UTR
ENSG00000133030	MPRIP	3'UTR
ENSG00000101189	MRGBP	3'UTR
ENSG00000120333	MRPS14	3'UTR
ENSG00000147065	MSN	3'UTR
ENSG00000166343	MSS51	3'UTR
ENSG00000197879	MYO1C	3'UTR
ENSG00000138347	MYPN	5'UTR
ENSG00000269713	NBPF9	5'UTR
ENSG00000074356	NCBP3	3'UTR
ENSG00000129460	NGDN	5'UTR
ENSG00000182768	NGRN	3'UTR
ENSG00000197885	NKIRAS1	3'UTR
ENSG00000144061	NPHP1	3'UTR
ENSG00000113971	NPHP3	3'UTR
ENSG00000123358	NR4A1	5'UTR
ENSG00000075188	NUP37	5'UTR
ENSG00000197822	OCLN	3'UTR
ENSG00000116329	OPRD1	3'UTR
ENSG00000264522	OTUD7B	5'UTR
ENSG00000168092	PAFAH1B2	3'UTR
ENSG00000115421	PAPOLG	3'UTR
ENSG00000188677	PARVB	3'UTR
ENSG00000126773	PCNX4	3'UTR
ENSG00000188389	PDCD1	3'UTR
ENSG00000164751	PEX2	3'UTR
ENSG00000215193	PEX26	3'UTR
ENSG00000070087	PFN2	3'UTR
ENSG00000197121	PGAP1	3'UTR
ENSG00000156873	PHKG2	3'UTR
ENSG00000143315	PIGM	3'UTR
ENSG00000161714	PLCD3	3'UTR
ENSG00000106086	PLEKHA8	3'UTR
ENSG00000126822	PLEKHG3	3'UTR
ENSG00000272391	POM121C	5'UTR
ENSG00000278522	POTEB3	3'UTR
ENSG00000183206	POTEC	3'UTR
ENSG00000131626	PPFIA1	3'UTR
ENSG00000162148	PPP1R32	5'UTR
ENSG00000049769	PPP1R3F	5'UTR
ENSG00000185532	PRKG1	3'UTR
ENSG00000185345	PRKN	3'UTR
ENSG00000119608	PROX2	3'UTR
ENSG00000135362	PRR5L	3'UTR
ENSG00000164244	PRRC1	3'UTR
ENSG00000146005	PSD2	3'UTR
ENSG00000170848	PSG6	3'UTR
ENSG00000106588	PSMA2	3'UTR
ENSG00000172775	PSME3IP1	3'UTR
ENSG00000152104	PTPN14	3'UTR
ENSG00000196090	PTPRT	3'UTR
ENSG00000129317	PUS7L	3'UTR
ENSG00000124839	RAB17	5'UTR
ENSG00000104388	RAB2A	3'UTR
ENSG00000085999	RAD54L	3'UTR
ENSG00000188559	RALGAPA2	3'UTR
ENSG00000141084	RANBP10	3'UTR
ENSG00000171174	RBKS	5'UTR
ENSG00000160439	RDH13	3'UTR
ENSG00000005189	REXO5	3'UTR
ENSG00000087903	RFX2	5'UTR
ENSG00000121446	RGSL1	5'UTR
ENSG00000164292	RHOBTB3	3'UTR
ENSG00000117016	RIMS3	3'UTR
ENSG00000137824	RMDN3	5'UTR
ENSG00000104889	RNASEH2A	5'UTR
ENSG00000265491	RNF115	3'UTR
ENSG00000011275	RNF216	3'UTR
ENSG00000203950	RTL8A	3'UTR
ENSG00000134590	RTL8C	3'UTR
ENSG00000152700	SAR1B	3'UTR
ENSG00000139218	SCAF11	3'UTR
ENSG00000138760	SCARB2	5'UTR
ENSG00000099194	SCD	3'UTR
ENSG00000143751	SDE2	3'UTR
ENSG00000137872	SEMA6D	3'UTR
ENSG00000122545	SEPTIN7	3'UTR
ENSG00000242550	SERPINB10	5'UTR
ENSG00000181555	SETD2	3'UTR
ENSG00000198879	SFMBT2	3'UTR
ENSG00000144040	SFXN5	3'UTR
ENSG00000167037	SGSM1	3'UTR
ENSG00000154447	SH3RF1	3'UTR
ENSG00000169291	SHE	3'UTR
ENSG00000187902	SHISA7	3'UTR
ENSG00000109171	SLAIN2	3'UTR
ENSG00000112394	SLC16A10	3'UTR
ENSG00000163393	SLC22A15	3'UTR
ENSG00000137266	SLC22A23	3'UTR
ENSG00000215790	SLC35E2A	3'UTR
ENSG00000138449	SLC40A1	5'UTR
ENSG00000070214	SLC44A1	3'UTR
ENSG00000076351	SLC46A1	3'UTR
ENSG00000185803	SLC52A2	5'UTR
ENSG00000108576	SLC6A4	3'UTR
ENSG00000197818	SLC9A8	3'UTR
ENSG00000166750	SLFN5	3'UTR
ENSG00000204323	SMIM5	5'UTR
ENSG00000122692	SMU1	3'UTR
ENSG00000113140	SPARC	3'UTR
ENSG00000006282	SPATA20	3'UTR
ENSG00000198911	SREBF2	3'UTR
ENSG00000124356	STAMBP	3'UTR
ENSG00000243244	STON1	3'UTR
ENSG00000239605	STPG4	3'UTR
ENSG00000101846	STS	3'UTR
ENSG00000079950	STX7	3'UTR
ENSG00000107882	SUFU	3'UTR
ENSG00000122012	SV2C	3'UTR
ENSG00000157152	SYN2	3'UTR
ENSG00000131018	SYNE1	3'UTR
ENSG00000054654	SYNE2	3'UTR
ENSG00000138162	TACC2	5'UTR
ENSG00000136560	TANK	5'UTR
ENSG00000152760	TCTEX1D1	3'UTR
ENSG00000072274	TFRC	3'UTR
ENSG00000042832	TG	3'UTR
ENSG00000143183	TMCO1	3'UTR
ENSG00000100580	TMED8	3'UTR
ENSG00000184988	TMEM106A	3'UTR
ENSG00000106460	TMEM106B	3'UTR
ENSG00000134291	TMEM106C	3'UTR
ENSG00000164953	TMEM67	3'UTR
ENSG00000160183	TMPRSS3	3'UTR
ENSG00000185361	TNFAIP8L1	3'UTR
ENSG00000159173	TNNI1	3'UTR
ENSG00000167460	TPM4	5'UTR
ENSG00000171368	TPPP	3'UTR
ENSG00000167333	TRIM68	3'UTR
ENSG00000123297	TSFM	5'UTR
ENSG00000198677	TTC37	3'UTR
ENSG00000085831	TTC39A	5'UTR
ENSG00000162571	TTLL10	3'UTR
ENSG00000177889	UBE2N	3'UTR
ENSG00000157741	UBN2	3'UTR
ENSG00000185019	UBOX5	3'UTR
ENSG00000138768	USO1	3'UTR
ENSG00000129204	USP6	3'UTR
ENSG00000138592	USP8	5'UTR
ENSG00000137411	VARS2	5'UTR
ENSG00000165280	VCP	5'UTR
ENSG00000134086	VHL	3'UTR
ENSG00000139719	VPS33A	3'UTR
ENSG00000062650	WAPL	3'UTR
ENSG00000142279	WTIP	3'UTR
ENSG00000119596	YLPM1	3'UTR
ENSG00000177888	ZBTB41	3'UTR
ENSG00000100722	ZC3H14	3'UTR
ENSG00000180776	ZDHHC20	3'UTR
ENSG00000165861	ZFYVE1	5'UTR
ENSG00000175787	ZNF169	3'UTR
ENSG00000198839	ZNF277	3'UTR
ENSG00000137871	ZNF280D	5'UTR
ENSG00000162664	ZNF326	3'UTR
ENSG00000131061	ZNF341	3'UTR
ENSG00000197937	ZNF347	3'UTR
ENSG00000148143	ZNF462	3'UTR
ENSG00000196268	ZNF493	3'UTR
ENSG00000176083	ZNF683	5'UTR
ENSG00000197162	ZNF785	3'UTR
ENSG00000173875	ZNF791	3'UTR
ENSG00000221923	ZNF880	3'UTR

## Sheet: TableS3_Iron-homeostasis
Supplementary Table 3: Iron-homeostasis [Based on WikiPathways WP_FERROPTOSIS]
Genes captured in whole blood RNASeq only, for full gene-set see:
https://www.gsea-msigdb.org/gsea/msigdb/human/geneset/WP_FERROPTOSIS.html
GeneID	hgnc_symbol
ENSG00000151726	ACSL1
ENSG00000123983	ACSL3
ENSG00000068366	ACSL4
ENSG00000197142	ACSL5
ENSG00000164398	ACSL6
ENSG00000042286	AIFM2
ENSG00000187134	AKR1C1
ENSG00000151632	AKR1C2
ENSG00000196139	AKR1C3
ENSG00000161905	ALOX15
ENSG00000057663	ATG5
ENSG00000197548	ATG7
ENSG00000156273	BACH1
ENSG00000160200	CBS
ENSG00000086065	CHMP5
ENSG00000176108	CHMP6
ENSG00000122873	CISD1
ENSG00000173085	COQ2
ENSG00000047457	CP
ENSG00000116761	CTH
ENSG00000165168	CYBB
ENSG00000197635	DPP4
ENSG00000079459	FDFT1
ENSG00000167996	FTH1
ENSG00000087086	FTL
ENSG00000131979	GCH1
ENSG00000001084	GCLC
ENSG00000023909	GCLM
ENSG00000167468	GPX4
ENSG00000100983	GSS
ENSG00000113161	HMGCR
ENSG00000100292	HMOX1
ENSG00000106211	HSPB1
ENSG00000136381	IREB2
ENSG00000111684	LPCAT3
ENSG00000101460	MAP1LC3A
ENSG00000140941	MAP1LC3B
ENSG00000266412	NCOA4
ENSG00000169564	PCBP1
ENSG00000197111	PCBP2
ENSG00000156873	PHKG2
ENSG00000127948	POR
ENSG00000171867	PRNP
ENSG00000130066	SAT1
ENSG00000141504	SAT2
ENSG00000110911	SLC11A2
ENSG00000105281	SLC1A5
ENSG00000111371	SLC38A1
ENSG00000104635	SLC39A14
ENSG00000138821	SLC39A8
ENSG00000168003	SLC3A2
ENSG00000138449	SLC40A1
ENSG00000151012	SLC7A11
ENSG00000115107	STEAP3
ENSG00000091513	TF
ENSG00000072274	TFRC
ENSG00000141510	TP53
ENSG00000198431	TXNRD1
ENSG00000165637	VDAC2
ENSG00000078668	VDAC3

## Sheet: TableS4_LowIronUP
Supplementary Table 4 : Low_Iron_UP [Genes upregulated in iron staved CaCo-2 cells in vitro]
Chicault C. et al. (2006). Iron-related transcriptomic variations in CaCo-2 cells, an in vitro model of intestinal absorptive cells. Physiol Genomics: 26:1 55-67.
GeneID	hgnc_symbol
ENSG00000148926	ADM
ENSG00000143153	ATP1B1
ENSG00000069399	BCL3
ENSG00000089177	C20orf23
ENSG00000170458	CD14
ENSG00000288292	CLDN7
ENSG00000182578	CSF1R
ENSG00000140297	GCNT3
ENSG00000163453	IGFBP7
ENSG00000008517	IL32
ENSG00000163083	INHBB
ENSG00000058085	LAMC2
ENSG00000137673	MMP7
ENSG00000160801	PTHR1
ENSG00000021355	SERPINB1
ENSG00000137648	TMPRSS4
ENSG00000115129	TP53I3
ENSG00000226898	UBD
